# Supplementary material for: OsSPL9 Regulates Grain Number and Grain Yield in Rice
Source: Front Plant Sci. 2021 Jun 2;12:682018. doi: 10.3389/fpls.2021.682018 (PMC8207197; doi:10.3389/fpls.2021.682018)
Supplement: Supplementary file 2 [file Table_2.XLSX]

## Sheet: Sheet1
Supplementary Table 2. The SNP and indel information of the OsSPL9 genome in rice germplasms identified from RiceVarMap Database.
Variation ID	Chromosome	Position	Primary Allele	Secondary Allele	Primary Allele Frequency	Variations	Impact of variations
vg0519923202	chr05	19923202	A	C	0.991	A -> C	5_prime_UTR
vg0519923209	chr05	19923209	C	G	0.773	G -> C	5_prime_UTR
vg0519923222	chr05	19923222	A	C	0.596	C -> A	5_prime_UTR
vg0519923255	chr05	19923255	A	G	0.997	A -> G	5_prime_UTR
vg0519923354	chr05	19923354	TGGGG	TG	0.021	TGGGG -> TG,T	5_prime_UTR
vg0519923411	chr05	19923411	CCGGCGG CGG	CCGGCGG CGGCGGC GGCGG	0.461	CCGGCGGCGG CGGCGGCGG -> CCGGCGGCGG, CCGGCGGCGG CGG, CCGGCGGCGG CGGCGG, CCGGCGGCGG CGGCGGCGG CGG,C	inframe insertion/inframe deletion; Gly12-Gly14 deletion, Gly13-Gly14 deletion, Gly14 deletion, Gly14 duplication, Gly9-Gly14 deletion
vg0519923795	chr05	19923795	C	T	0.998	C -> T	missense; Ala132Val
vg0519923998	chr05	19923998	G	A	0.941	G -> A	missense; Ala200Thr
vg0519924244	chr05	19924244	GA	G	0.884	GA -> G,GAA	intron
vg0519924259	chr05	19924259	A	T	0.886	A -> T	intron
vg0519924420	chr05	19924420	C	T	0.997	C -> T	intron
vg0519924460	chr05	19924460	A	C	0.597	C -> A	intron
vg0519924841	chr05	19924841	T	C	0.886	T -> C	intron
vg0519924867	chr05	19924867	T	C	0.994	T -> C	intron
vg0519925421	chr05	19925421	T	C	0.773	C -> T	intron
vg0519925440	chr05	19925440	C	T	0.886	C -> T	intron
vg0519925519	chr05	19925519	TTC	T	0.772	T -> TTC	intron
vg0519925548	chr05	19925548	G	A	0.94	G -> A	synonymous; Lys217Lys
vg0519925807	chr05	19925807	T	C	0.997	T -> C	intron
vg0519925811	chr05	19925811	G	GGGCCCC TT	0.974	G -> GGGCCCCTT, GGGCCCCT,G GGCCCC	intron
vg0519925813	chr05	19925813	G	GA	0.979	G -> GA,GAATCGC AGGGTAGAAA A,GAATCGCA GGGTAGAA,G AATCGCAGGG TAGAAA,GAA TCGCAGGGTA GA,GAATCGC AGGGTAGAAA AA	intron
vg0519925815	chr05	19925815	T	TCGCAG	0.986	T -> TCGCAGGGTA GAAAAAAC,T CGCAG,TCGC AGGGTAGAAA AAACGGAG	intron
vg0519926255	chr05	19926255	C	T	0.999	C -> T	missense; Pro309Ser
vg0519926311	chr05	19926311	T	C	0.773	C -> T	synonymous; Phe327Phe
vg0519926453	chr05	19926453	A	AT	0.773	AT -> A	intron
vg0519926627	chr05	19926627	A	C	0.773	C -> A	intron
vg0519926662	chr05	19926662	T	C	0.773	C -> T	intron
vg0519926723	chr05	19926723	T	C	0.941	T -> C	synonymous; Ile400Ile
vg0519927030	chr05	19927030	C	T	0.981	C -> T	intron
vg0519927291	chr05	19927291	A	T	0.774	T -> A	intron
vg0519927410	chr05	19927410	C	G	0.598	G -> C	intron
vg0519927512	chr05	19927512	T	C	0.886	T -> C	intron
vg0519927734	chr05	19927734	CA	C	0.774	C -> CA	intron
vg0519928012	chr05	19928012	A	T	0.941	A -> T	intron
vg0519928264	chr05	19928264	TA	T	0.773	T -> TA	intron
vg0519928277	chr05	19928277	G	C	0.598	C -> G	intron
vg0519928305	chr05	19928305	AG	A	0.773	A -> AG	intron
vg0519928398	chr05	19928398	A	T	0.886	A -> T	intron
vg0519928443	chr05	19928443	G	GATGCCC TTGGTTG CGTTGTA ACTCTCT CAGTGAT AGA	0.671	GATGCCCTTG GTTGCGTTGT AACTCTCTCA GTGATAGA -> G	intron
vg0519928541	chr05	19928541	C	T	0.998	C -> T	intron
vg0519928571	chr05	19928571	T	C	0.886	T -> C	intron
vg0519928644	chr05	19928644	A	G	0.774	G -> A	intron
vg0519928662	chr05	19928662	G	A	0.658	A -> G	intron
vg0519928738	chr05	19928738	T	C	0.774	C -> T	intron
vg0519928798	chr05	19928798	A	C	0.774	C -> A	intron
vg0519928811	chr05	19928811	A	G	0.772	G -> A	intron
vg0519928812	chr05	19928812	T	C	0.994	T -> C	intron
vg0519928813	chr05	19928813	G	A	0.94	G -> A	intron
vg0519928869	chr05	19928869	C	T	0.998	C -> T	intron
vg0519928895	chr05	19928895	C	T	0.773	T -> C	intron
vg0519928916	chr05	19928916	C	A	0.773	A -> C	intron
vg0519928924	chr05	19928924	T	C	0.941	T -> C	intron
vg0519929022	chr05	19929022	C	A	0.998	C -> A	intron
vg0519929128	chr05	19929128	ATTT	ATT	0.709	ATT -> ATTT,ATTTT,A,AT	intron
vg0519929147	chr05	19929147	C	T	0.998	C -> T	intron
vg0519929182	chr05	19929182	T	A	0.595	A -> T	intron
vg0519929244	chr05	19929244	T	A	0.886	T -> A	intron
vg0519929326	chr05	19929326	G	T	0.773	T -> G	intron
vg0519929378	chr05	19929378	G	A	0.817	A -> G	intron
vg0519929408	chr05	19929408	CTATACG AGTGATC TG	CGTGATC TG	0.77	CGTGATCTG -> CTATACGAGT GATCTG,CTA TATGAGTGAT CTG,C	intron
vg0519929414	chr05	19929414	C	A	0.968	C -> A	intron
vg0519929425	chr05	19929425	G	C	0.774	C -> G	intron
vg0519929471	chr05	19929471	G	A	0.997	G -> A	intron
vg0519929488	chr05	19929488	G	A	0.598	A -> G	intron
vg0519929600	chr05	19929600	G	T	0.773	T -> G	intron
vg0519929746	chr05	19929746	A	G	0.598	G -> A	intron
vg0519929752	chr05	19929752	A	T	0.886	A -> T	intron
vg0519930072	chr05	19930072	G	A	0.886	G -> A	intron
vg0519930140	chr05	19930140	C	T	0.773	T -> C	intron
vg0519930182	chr05	19930182	A	G	0.713	G -> A	intron
vg0519930196	chr05	19930196	G	C	0.941	G -> C	intron
vg0519930198	chr05	19930198	C	T	0.773	T -> C	intron
vg0519930243	chr05	19930243	T	C	0.598	C -> T	intron
vg0519930253	chr05	19930253	A	AT	0.886	A -> AT	intron
vg0519930537	chr05	19930537	G	T	0.94	G -> T	intron
vg0519930595	chr05	19930595	G	A	0.998	G -> A	synonymous; Gly569Gly
vg0519930614	chr05	19930614	A	G	0.978	A -> G	missense; Ile576Val
vg0519930856	chr05	19930856	C	T	0.999	C -> T	synonymous; Asn656Asn
vg0519931258	chr05	19931258	C	T	0.772	T -> C	intron
vg0519931312	chr05	19931312	A	C	0.773	C -> A	intron
vg0519931538	chr05	19931538	G	A	0.773	A -> G	intron
vg0519931640	chr05	19931640	C	T	0.94	C -> T	intron
vg0519931688	chr05	19931688	A	T	0.599	T -> A	intron
vg0519931766	chr05	19931766	G	A	0.773	A -> G	intron
vg0519931902	chr05	19931902	A	T	0.773	T -> A	missense; Ser751Thr
vg0519932016	chr05	19932016	A	G	0.995	A -> G	missense; Ile789Val
vg0519932313	chr05	19932313	A	T	0.94	A -> T	3_prime_UTR
vg0519932428	chr05	19932428	TTTCATG ATCTACA TACAACT A	T	0.941	TTTCATGATC TACATACAAC TA -> T	3_prime_UTR
